# Supplementary material for: Exploring the Mechanism of Ionic Liquids to Improve the Extraction Efficiency of Essential Oils Based on Density Functional Theory and Molecular Dynamics Simulation
Source: Molecules. 2022 Aug 27;27(17):5515. doi: 10.3390/molecules27175515 (PMC9457939; doi:10.3390/molecules27175515)
Supplement: Supplementary file 1 [file molecules-27-05515-s001.zip]

Archive with 1 entries (1 files):
- molecules-1892128-supplementary.pdf
